# Supplementary material for: A Novel Dielectric Barrier Discharge (DBD) Reactor with Streamer and Glow Corona Discharge for Improved Ozone Generation at Atmospheric Pressure
Source: Micromachines (Basel). 2021 Oct 21;12(11):1287. doi: 10.3390/mi12111287 (PMC8623020; doi:10.3390/mi12111287)
Supplement: Supplementary file 1 [file micromachines-12-01287-s001.zip]

Archive with 1 entries (1 files):
- micromachines-1396076-supplementary.pdf
